# Supplementary material for: Oncogenic Potential of the Dual-Function Protein MEX3A
Source: Biology (Basel). 2021 May 7;10(5):415. doi: 10.3390/biology10050415 (PMC8151450; doi:10.3390/biology10050415)
Supplement: Supplementary file 1 [file biology-10-00415-s001.zip]

Archive with 1 entries (1 files):
- biology-1195635-supplementary.pdf
